# Supplementary material for: Semi-Automatic Signature-Based Segmentation Method for Quantification of Neuromelanin in Substantia Nigra
Source: Brain Sci. 2019 Nov 22;9(12):335. doi: 10.3390/brainsci9120335 (PMC6956028; doi:10.3390/brainsci9120335)
Supplement: Supplementary file 1 [file brainsci-09-00335-s001.zip]

Archive with 1 entries (1 files):
- brainsci-636799-supplementary.gif
